# Supplementary material for: Movement ecology of the carnivorous woolly false vampire bat (Chrotopterus auritus) in southern Mexico
Source: PLoS One. 2019 Jul 29;14(7):e0220504. doi: 10.1371/journal.pone.0220504 (PMC6663067; doi:10.1371/journal.pone.0220504)
Supplement: S1 File — (R) [file pone.0220504.s001.R]

# Woolly False Vampire bat GPS tracking data analysis

# READ ME FIRST -----
# download the file entitled ""Chrotopterus_GPS_tracking_data.csv"
# use this line of code to navigate to the file on your computer called "Chrotopterus_GPS_tracking_data.csv"
setwd(dirname(file.choose()))

# then run lines below one at a time
d <- read.csv("Chrotopterus_GPS_tracking_data.csv", stringsAsFactors = F)
head(d) 
str(d)
d$bat <- paste("bat",d$bat, sep="")

# first time you run this code set this value to FALSE, then change it to TRUE
packages_installed = TRUE

# install packages (if necessary) -----------------------------------------------------------

if (!packages_installed) {
  install.packages("tidyverse")
  install.packages("boot")
  install.packages("Hmisc")
  install.packages("lme4")
  install.packages("lmerTest")
}else{}


# load packages -----------------------------------------------------------
library(tidyverse)
library(boot)
library(lme4)
library(lmerTest)

# create functions for bootstrapping confidence intervals ------------------------

# bootstrap the mean and 95% CI
boot_ci <- function(x, perms=5000) {
  mean.w=function(x,w) sum(x*w)
  numNA <- sum(is.na(x))
  x <- as.vector(na.omit(x))
  mean <- mean(x)
  boot <- boot.ci(boot(data=x, statistic=mean.w, R=perms, stype="w"), type="basic")
  low <- boot$basic[1,4]
  high <- boot$basic[1,5]
  c(low=low,mean=mean,high=high, N=round(length(x)))
}

# bootstrap the mean and 95% CI within groups
boot_ci2 <- function(df=df, y=df$y, x=df$x, perms=5000){
  df <- data.frame(effect=unique(x))
  df$low <- NA
  df$mean <- NA
  df$high <- NA
  df$n.obs <- NA
  for (i in 1:nrow(df)) {
    b <- boot_ci(y[which(x==df$effect[i])], perms=perms)
    df$low[i] <- b[1]
    df$mean[i] <- b[2]
    df$high[i] <- b[3]
    df$n.obs[i] <- b[4]
  }
  df
}

# does bat weight change before and after GPS placement?-------
mass.before <-  c(78, 83, 81, 80, 90, 80, 91, 82, 81, 70, 79, 85, 85, 91, 82, 86, 95, 107, 81, 96, 94, 89, 105, 92, 96, 82, 74, 90, 97, 93, 82, 74)
mass.after <-  c(80.5, 81, 80, 85, 91, 80.5, 94, 76, 75.8, 69, 80, 85, 88, 92.3, 81.7, 86, 78.61, 93.74, 90.1, 98.75, 108.11, 82.28, 87.56, 99.58, 92.66, 83, 91, 84, 104, 98, 84, 80.2)
diff <- mass.after - mass.before
boot_ci(diff) # mean and 95% CI

# number of fixes -----------------------------------------------------------

# plot distribution of Fixes (count data)
hist(d$Fixes)
hist(log(d$Fixes))

# plot number of fixes by site and sex
ggplot(d, aes(x=sex, y=log(Fixes)))+
  facet_wrap(~site)+
  geom_violin(aes(fill=sex))+
  geom_point()

# mean, range and 95%CI of mean fixes per trip
mean(d$Fixes)
range(d$Fixes)
range(d$Fixes[which(d$site=="Hormiguero")])
range(d$Fixes[which(d$site=="Monterrey")])
boot_ci(d$Fixes)

# get mean and 95% CI for number of fixes per site
boot_ci2(df=d, y=d$Fixes, x=d$site)

# get mean and 95% CI for number of fixes per sex
boot_ci2(df=d, y=d$Fixes, x=d$sex)

# test for effects on log (fixes) in reduced models
summary(lmer(log(Fixes) ~ sex*site + moon + season + (1|bat), data=d))
summary(lmer(log(Fixes) ~ sex+site + moon + season + (1|bat), data=d))
summary(lmer(log(Fixes) ~  moon + (1|bat), data=d))
summary(lmer(log(Fixes) ~  season + (1|bat), data=d))
# no effects detected

# max distance ------------------------------------------

d$y <- d$max.distance

# plot max distance by site and sex
ggplot(d, aes(x=sex, y=y))+
  facet_wrap(~site)+
  geom_violin(aes(fill=sex))+
  geom_point()+
  ylab("maximum distance (km)")

# test variances between sexes
var.test(d$y[which(d$sex=="male")], d$y[which(d$sex=="female")]) 

# general linear model
fit <- lmer(y ~ sex*site + moon + season + (1|bat), data=d)

# plot residuals
hist(resid(fit))
shapiro.test(resid(fit)) # not different than normal

# get coefficients and p-values
summary(fit)

# test effects at each site separately
summary(lmer(y ~ sex + moon + season + (1|bat), data=d[which(d$site=="Hormiguero"),]))
summary(lmer(y ~ sex + moon + season + (1|bat), data=d[which(d$site=="Monterrey"),]))

# means and 95% confidence interval for each site
h <- d[which(d$site=="Hormiguero"),]
boot_ci2(df=h, y=h$y, x=h$sex)

m <- d[which(d$site=="Monterrey"),]
boot_ci2(df=m, y=m$y, x=m$sex)

# test effects for each sex separately
summary(lmer(y ~ site + moon + season + (1|bat), data=d[which(d$sex=="female"),]))
summary(lmer(y ~ site + moon + season + (1|bat), data=d[which(d$sex=="male"),]))

# means and 95% confidence interval for each sex
f <- d[which(d$sex=="female"),]
boot_ci2(df=f, y=f$y, x=f$site)

m <- d[which(d$sex=="male"),]
boot_ci2(df=m, y=m$y, x=m$site)


# time outside ------------------------------------------

d$y <- d$Time.out

# plot max distance by site and sex
ggplot(d, aes(x=sex, y=y))+
  facet_wrap(~site)+
  geom_violin(aes(fill=sex))+
  geom_point()+
  ylab("time outside")

# general linear model
fit <- lmer(y ~ sex*site + moon + season + (1|bat), data=d)

# plot residuals
hist(resid(fit))
shapiro.test(resid(fit)) # not different than normal

# get coefficients and p-values
summary(fit)

# test effects without interaction
summary(lmer(y ~ sex+site + moon + season + (1|bat), data=d))
# moon is the only effect

# home range ------------------------------------------

range(d$MCP100.home.range)
mean(d$MCP100.home.range)
hist(d$MCP100.home.range)
hist(log(d$MCP100.home.range))
hist(log(d$MCP100.home.range +1)) # recenter for values below 1
d$y <- log(d$MCP100.home.range + 1)


# plot home range by site and sex
ggplot(d, aes(x=sex, y=y))+
  facet_wrap(~site)+
  geom_violin(aes(fill=sex))+
  geom_point()+
  ylab("home range")

# general linear model
fit <- lmer(y ~ sex*site + moon + season + (1|bat), data=d)

# plot residuals
hist(resid(fit))
shapiro.test(resid(fit)) # not different than normal

# get coefficients and p-values
summary(fit)

# test effects at each site
summary(lmer(y ~ sex+site + moon + season + (1|bat), data=d))
# detected effect of site

# means and 95% confidence interval for each site
boot_ci2(df=d, y=d$MCP100.home.range, x=d$site)


# core foraging ------------------------------------------
range(d$core.foraging.area)
hist(d$core.foraging.area)
hist(log(d$core.foraging.area))
d$y <- log(d$core.foraging.area)

# plot core foraging by site and sex
ggplot(d, aes(x=sex, y=y))+
  facet_wrap(~site)+
  geom_violin(aes(fill=sex))+
  geom_point()+
  ylab("core foraging area")

# general linear model
fit <- lmer(y ~ sex*site + moon + season + (1|bat), data=d)

# plot residuals
hist(resid(fit))
shapiro.test(resid(fit)) # not different than normal

# get coefficients and p-values
summary(fit)

# test effects with reduced models
summary(lmer(y ~ sex+site + moon + season + (1|bat), data=d))
summary(lmer(y ~ season + (1|bat), data=d))
# no effects detected

# adehabitat analysis------

install.packages("sp")
install.packages("ade4")
install.packages("adehabitatMA")
install.packages("adehabitatHR")
install.packages("adehabitatHS")
install.packages("deldir")
install.packages("adehabitatLT")
install.packages("CircStats")
install.packages("MASS")

library(sp)
library(ade4)
library(adehabitatMA)
library(adehabitatHR)
library(adehabitatHS)
library(deldir)
library(adehabitatLT)
library(CircStats)
library(MASS)
library(boot)

Homerange<- read.table("Homerange.csv", sep=",", header=TRUE)
Corerange<- read.table("Corerange.csv", sep=",", header=TRUE)
Habitatmaxdistance<- read.table("Habitat circle.csv", sep=",", header=TRUE)
HabitatHomerange<- compana(Homerange, Habitatmaxdistance, test = "randomisation", rnv = 0.01, nrep = 1000, alpha = 0.01)
HabitatHomerange
HabitatCorerange<- compana(Corerange, Habitatmaxdistance, test = "randomisation", rnv = 0.01, nrep = 1000, alpha = 0.01)
HabitatCorerange

print(HabitatHomerange$rm, quote = FALSE)
print(HabitatCorerange$rm, quote = FALSE)
