# Supplementary material for: Movement ecology of the carnivorous woolly false vampire bat (Chrotopterus auritus) in southern Mexico
Source: PLoS One. 2019 Jul 29;14(7):e0220504. doi: 10.1371/journal.pone.0220504 (PMC6663067; doi:10.1371/journal.pone.0220504)
Supplement: S1 Table — Detailed information per tracked individual. (CSV) [file pone.0220504.s002.csv]

trip	bat	male (1) female (2)	Site (1 hormiguero 2 Monterrey)	max.distance	MCP100.home.range	core.foraging.area	Fixes	Time.out	moon	season	sex	site
G1_1217_H7_M	6	1	1	1.67	164.36	0.59	139	5.22	2	2	male	Hormiguero
G1_1517_H3_M	3	1	1	1.77	56.56	5.02	568	7.63	3	2	male	Hormiguero
G1_2217_H7_M	6	1	1	1.63	62.63	0.28	72	6.15	3	2	male	Hormiguero
G1_23916_H2_F	2	2	1	1.28	41.76	15.6	114	1.63	4	1	female	Hormiguero
G1_24916_H2_F	2	2	1	1.36	142.18	19.1	507	8.79	3	1	female	Hormiguero
G1_2517_H3_M	3	1	1	2.87	251.86	13.67	712	8.26	5	2	male	Hormiguero
G1_25916_H2_F	2	2	1	2.26	114.18	4.3	583	5.12	2	1	female	Hormiguero
G1_26117_H2_F	2	2	1	1.09	37.91	1.04	157	7.88	1	2	female	Hormiguero
G1_27117_H2_F	2	2	1	1.49	80.91	7.11	133	9.78	1	2	female	Hormiguero
G1_28117_H2_F	2	2	1	1.62	117.53	1.63	226	8.65	1	2	female	Hormiguero
G1_30417_H3_M	3	1	1	1.43	34.31	0.27	103	1.88	3	2	male	Hormiguero
G1_31016_M7_M	10	1	2	2.36	92.2	14.35	746	9.18	1	1	male	Monterrey
G1_3217_H7_M	6	1	1	2.55	167.5	5.95	310	4.83	5	2	male	Hormiguero
G1_41016_M7_M	10	1	2	2.29	35.32	3.86	222	2.48	1	1	male	Monterrey
G2_1517_H7_M	6	1	1	4.09	162.96	5.7	487	7.65	3	2	male	Hormiguero
G2_24916_H5_F	4	2	1	1.68	72.96	9.51	131	6.11	3	1	female	Hormiguero
G2_2517_H7_M	6	1	1	4.07	228.39	6.32	461	4.29	5	2	male	Hormiguero
G2_26916_H5_F	4	2	1	0.78	12.48	1.23	78	3.32	1	1	female	Hormiguero
G2_30417_H7_M	6	1	1	1.95	89.62	14.46	224	2.99	3	2	male	Hormiguero
G3_1517_H1_M	1	1	1	4.78	205.51	21.61	461	6.36	3	2	male	Hormiguero
G3_21016_H7_M	6	1	1	5.29	24.4	3.45	330	8.09	1	1	male	Hormiguero
G3_2517_H1_M	1	1	1	4.76	305.31	1.83	285	3.1	5	2	male	Hormiguero
G3_26117_H3_M	3	1	1	1.42	56.12	0.22	255	6.37	1	2	male	Hormiguero
G3_26916_H2_F	2	2	1	1.87	79.97	5.05	121	6.94	1	1	female	Hormiguero
G3_27117_H3_M	3	1	1	5.29	702.66	3.52	514	9.79	1	2	male	Hormiguero
G3_27916_H2_F	2	2	1	2.01	75.06	1.46	138	6.84	1	1	female	Hormiguero
G3_29916_H2_F	2	2	1	1.85	21.05	0.35	69	1.31	1	1	female	Hormiguero
G3_30417_H1_M	1	1	1	2.65	159.5	3.13	192	3.05	3	2	male	Hormiguero
G3_41216_H1_M	1	1	1	0.22	115.17	2.79	387	5.12	3	2	male	Hormiguero
G3_4217_M1_F	7	2	2	1.17	43.06	1.99	156	2.71	5	2	female	Monterrey
G3_5217_M1_F	7	2	2	1.43	55.66	14.69	208	3.48	6	2	female	Monterrey
G3_6217_M1_F	7	2	2	1.12	28.18	1.19	211	2.74	7	2	female	Monterrey
G3_7217_M1_F	7	2	2	0.85	17.31	0.35	62	1.07	8	2	female	Monterrey
G4_23916_H3_M	3	1	1	0.91	10.63	3.78	40	6.7	4	1	male	Hormiguero
G4_24916_H3_M	3	1	1	4.76	186.89	1.9	88	6.18	3	1	male	Hormiguero
G4_25916_H3_M	3	1	1	4.78	236.48	3.57	301	6.91	2	1	male	Hormiguero
G4_29117_H1_M	1	1	1	1.64	28.11	0.27	54	0.44	1	2	male	Hormiguero
G4_30117_H1_M	1	1	1	1.64	779.51	2.2	161	2.42	1	2	male	Hormiguero
G4_31016_M5_F	9	2	2	0.69	16.66	0.7	195	7.5	1	1	female	Monterrey
G4_31117_H1_M	1	1	1	1.63	28.75	0.45	220	2.04	1	2	male	Hormiguero
G4_41016_M5_F	9	2	2	0.88	62.88	7.61	598	8.51	1	1	female	Monterrey
G5_21016_H1_M	1	1	1	4.9	405.91	14.95	295	6.82	1	1	male	Hormiguero
G5_31016_H1_M	1	1	1	4.12	34.86	0.95	31	0.59	1	1	male	Hormiguero
G6_1217_M2_M	8	1	2	0.09	1.25	1.25	97	2.9	2	2	male	Monterrey
G6_161216_H7_M	6	1	1	3.37	8.75	0.11	21	0.15	7	2	male	Hormiguero
G6_2217_M2_M	8	1	2	0.8	53.3	3.07	280	9.15	3	2	male	Monterrey
G6_26117_H5_F	4	2	1	0.34	45.49	0.82	54	6.14	1	2	female	Hormiguero
G6_31016_M2_M	8	1	2	2.44	98.93	16.51	391	7.2	1	1	male	Monterrey
G6_3217_M2_M	8	1	2	1.58	112.1	0.23	36	1.28	5	2	male	Monterrey
G6_41016_M2_M	8	1	2	2.27	9.45	0.46	83	1.06	1	1	male	Monterrey
G6_71216_H2_F	2	2	1	0.15	0.77	0.41	54	1.02	5	2	female	Hormiguero
G7_13517_H6_M	5	1	1	1.22	16.41	1.13	112	1.75	8	2	male	Hormiguero
G7_14517_H6_M	5	1	1	1.12	18.76	0.69	132	1.11	7	2	male	Hormiguero
G7_15517_H6_M	5	1	1	0.9	31.7	2.31	531	6.29	6	2	male	Hormiguero
G7_51216_M2_M	8	1	2	0.33	6.13	5.17	307	6.51	4	2	male	Monterrey
G7_61216_M2_M	8	1	2	0.49	8.15	3.18	244	6.23	4	2	male	Monterrey
G8_1217_H5_F	4	2	1	2.08	93.53	2.84	409	6.42	2	2	female	Hormiguero
G8_1517_H6_M	5	1	1	1.88	137.98	5.91	341	7.09	4	2	male	Hormiguero
G8_161216_H2_F	2	2	1	0.46	16.15	1.55	97	3.09	7	2	female	Hormiguero
G8_171216_H2_F	2	2	1	0.84	46.45	1.17	259	2.83	7	2	female	Hormiguero
G8_181216_H2_F	2	2	1	0.99	92.15	1.88	216	4.27	6	2	female	Hormiguero
G8_2217_H5_F	4	2	1	2.28	117.45	5.49	545	5.2	3	2	female	Hormiguero
G8_2517_H6_M	5	1	1	4.1	437.16	13.28	255	7	5	2	male	Hormiguero
G8_26117_H6_M	5	1	1	4	16.01	2.75	162	0.57	1	2	male	Hormiguero
G8_27117_H6_M	5	1	1	2.26	114.96	0.44	154	9.98	1	2	male	Hormiguero
G8_28117_H6_M	5	1	1	1.93	91.22	3.41	434	7.51	1	2	male	Hormiguero
G8_30417_H6_M	5	1	1	2.99	115.87	1.23	76	2.46	3	2	male	Hormiguero
G8_61216_M1_F	7	2	2	1.1	26.97	1.54	117	4.45	4	2	female	Monterrey
G8_71216_M1_F	7	2	2	1.03	37.55	3.77	461	6.27	4	2	female	Monterrey
V_28416_H1_M	1	1	1	3.51	69.37	1.25	528	1.91	5	2	male	Hormiguero
V_28716_H3_M	3	1	1	5.3	149.71	1.63	53	3.45	3	1	male	Hormiguero
V_29416_H3_M	3	1	1	3.4	174.01	1.29	182	5.95	4	2	male	Hormiguero
